# Supplementary material for: Summarizing relationships between chemicals, genes, proteins, and diseases in PubChem using analysis of their co-occurrences in patents
Source: J Cheminform. 2025 Dec 17;17:182. doi: 10.1186/s13321-025-01134-w (PMC12752345; doi:10.1186/s13321-025-01134-w)
Supplement: Supplementary file 1 — The exclusion list containing 262 chemicals generated in this study. [file 13321_2025_1134_MOESM1_ESM.txt]

11
174
175
176
180
196
222
223
241
243
244
259
263
280
281
284
297
311
312
313
407
612
679
700
702
712
723
750
753
767
783
784
795
807
887
935
943
944
947
961
962
971
977
996
1004
1030
1031
1049
1061
1099
1100
1110
1117
1118
1140
1176
3283
3301
3776
4093
5234
5281
5641
5780
5793
5862
5943
5961
5988
5997
6049
6057
6101
6212
6228
6251
6325
6334
6338
6342
6344
6354
6378
6503
6510
6547
6569
6579
6581
6623
6658
7237
7489
7501
7618
7845
7855
7896
7904
7909
7923
7967
8003
8028
8058
8078
8117
8285
8471
8857
8900
9863
10112
10340
11177
11430
13387
14777
14778
14792
14797
14798
14806
14917
14923
14945
19660
23925
23930
23931
23932
23938
23939
23953
23954
23956
23963
23964
23968
23976
23978
23985
23987
23994
23995
24083
24261
24408
24414
24436
24456
24584
24823
24854
25188
25517
26042
28486
29011
31275
31374
33032
61685
62395
82170
84571
87595
104730
104812
105034
151263
171548
444972
445639
447315
516885
516886
516889
516892
516914
516943
517271
518533
518696
522565
3028194
3084099
3423265
3614646
3819775
4356128
5152822
5232305
5257127
5284359
5352426
5355457
5359268
5359967
5360315
5360523
5360525
5360545
5360770
5362487
5460341
5461123
5462222
5462224
5462309
5462310
5462311
6093208
6326954
6419722
6942100
6992086
9989226
10176082
12820921
12896473
13288249
16211014
16703273
16741146
18348331
18352384
18676629
18971002
19782904
19789253
19966351
20144841
20307553
20488062
21883788
21924987
21952380
21980959
22066174
22132154
22247451
22326046
22416364
22486802
22494954
22590783
22639876
44272391
54670067
57350325
73940242
73952233
88113319
88747398
93091914
139036570
139057051
139207729
139600479
154496863
168499111
